# Supplementary material for: Flexible Composites with Variable Conductivity and Memory of Deformation Obtained by Polymerization of Polyaniline in PVA Hydrogel
Source: Polymers (Basel). 2022 Oct 31;14(21):4638. doi: 10.3390/polym14214638 (PMC9657478; doi:10.3390/polym14214638)
Supplement: Supplementary file 1 [file polymers-14-04638-s001.zip]

Archive with 2 entries (2 files):
- 2022.10.21_SI_PANi Hydrogel _AH_final AS.pdf
- Movie 1.MOV
